# Supplementary material for: Changes in Body Temperature Patterns Are Predictive of Mortality in Septic Shock: An Observational Study
Source: Biology (Basel). 2023 Apr 22;12(5):638. doi: 10.3390/biology12050638 (PMC10215947; doi:10.3390/biology12050638)
Supplement: Supplementary file 1 [file biology-12-00638-s001.zip]

Archive with 1 entries (1 files):
- biology-2327630-supplementary.pdf
